# Supplementary material for: Fecal microbiota transplantation treatment of autoimmune-mediated type 1 diabetes mellitus
Source: Front Immunol. 2022 Aug 12;13:930872. doi: 10.3389/fimmu.2022.930872 (PMC9414079; doi:10.3389/fimmu.2022.930872)
Supplement: Supplementary file 3 [file Table_3.xlsx]

## Sheet: Sheet1
visit-time	Sample	Group	Name	Age	Gender	Sample date	Hypersensitive CRP (mg/L)	Blood routine - leukocyte	Blood sedimentation (mm/h)	Procalcitonin (ng/ml)	FBG	2HPG	HbA1c(%)	FCP	2HCP	FINS	2INS	Lactate dehydrogenase (U/L)	Phosphocreatine (U/L)	Phosphocreatine isoenzyme (U/L)	Hydroxybutyrate dehydrogenase (U/L)	Lactate dehydrogenase (U/L)	Aspartic acid transaminase (U/L)	Alanine transaminase (U/L)	AST/ALT	Transglutaminase (U/L)	Alkaline phosphatase (U/L)	Cholinesterase (IU/L)	Monoamine oxidase (U/L)	a-L-fucosidase（U/L)	Total bile acid (umol/L)	The total protein (g/L)	Albumin (g/L)	Globulin (g/L)	Uric acid (umol/L)	Total bilirubin (umol/L)	Direct bilirubin (umol/L)	Indirect bilirubin (umol/L)	K(mmol/L)	Na(mmol/L)	Cl(mmol/L)	Ca(mmol/L)	P(mmol/L)	CO2(mmol/L)	Glucose(mmol/L)	Urea nitrogen (tendency/L)	Creatinine (umol/L)	White ball ratio (g/L)	Cystatin(mg/L)
week	week						crp	WBC	ESR	PCT
D0		D0	Patient1	14	Male	2021-01-17	0.08	6.6	2	0.05	6.77	11.7	7.64	0.44	0.95	5.98	11.21	40.7	101	17	133	178	31.17	21.5	1.4	10.7	135	8687	1	32.3	2	82.6	53.21	29.39	413	10.96	3.34	7.62	4.5	133	97	2.56	1.41	27.9	6.36	6.15	44	1.81	0.44
D0		D0	Patient1	14	Male	2021-01-20	0.08	7.7	3	2.01	6.9	11.1	7.48	0.46	0.91	5.52	11.13	42	91	18	121	156	23.07	20.4	1.1	10.65	117	7036	2	25.37	2.8	79.3	52.1	22.63	405	11.96	3.61	7.48	4.2	140	101.5	2.46	1.35	25.1	6.9	4.29	51	1.98	0.69
D0		D0	Patient1	14	Male	2021-01-23	0.08	8.3	3	2.18	5.9	10.6	7.57	0.51	0.86	5.61	11.06	49	88	16	145	148	22.16	19.16	1.2	10.15	131	8320	3	29.4	3.1	81.3	51.3	25.16	402	11.21	3.48	7.41	4.35	138	99.4	2.36	1.4	24.9	5.9	5.13	56	1.85	0.61
D0		D0	Patient1	14	Male	2021-01-26	0.08	6.5	2	2.25	6.66	11.9	7.51	0.48	0.82	5.72	10.93	44	89	17	88	131	20.25	19.2	1.2	10.61	128	8529	2	30.6	2.4	79.1	48.5	23.4	410	11.39	3.27	7.52	4.15	137.2	103.3	2.29	1.39	26.5	6.66	4.52	59	1.76	0.52
D0	P1_0	D0	Patient1	14	Male	2021-01-31	1.71	8.9	2	2.05	8.8	8.53	7.43	0.55	1	6.13	11.79	88	85	19	100	145	20.25	18.8	1.07713	10.88	110	6098	4	23.8	3.3	62.22	41.29	17.65	423	12.26	3.96	7.25	3.94	138.8	102.2	2.42	1.32	28.1	8.8	4.48	56	2.26	0.71
D1		D1	Patient1	14	Male	2021-02-01	7.96	21.2	4	2.13	6.68	7.47	7.42	0.46	0.61	2.52	3.96	30.7	83	19	102	140	25.35	16.7	1.51796	10.86	104	6268	2	25.4	2.4	61.03	42.28	18.75	420	10.57	3.82	6.75	4.2	138	100	2.37	1.33	27	6.68	6.26	44	2.25	0.62
D3		D3	Patient1	14	Male	2021-02-03	2.62	5.5	4	0.28	6.34	8.37	7.41	0.4	0.77	2.38	7.34	30.9	80	18	106	142	22.21	16.8	1.32202	11.21	116	6139	6	25.9	2.9	62.79	42.86	18.98	386	11.86	3.84	8.82	4.04	134	103.5	2.28	1.31	31.2	6.34	5.84	52	2.12	0.68
D5		D5	Patient1	14	Male	2021-02-05	2.55	5.2	3	0.44	6.62	8.11	7.4	0.39	0.89	2.44	7.84	31	82	16	109	144	23.66	16.9	1.4	12.29	122	6792	4	24.5	3.1	65.16	43.97	19.58	390	11.83	3.68	9.12	4.15	136	101	2.25	1.32	29.87	6.62	5.76	50	2.09	0.69
W2		W2	Patient1	14	Male	2021-02-19	1.98	5	4	0.21	6.72	8.34	7.38	0.36	0.71	2.21	6.73	30.6	85	19	105	140	20.99	16.4	1.27988	11.47	125	6350	3	24.9	2.7	64.69	44.27	20.25	379	12.39	4.27	9.26	4.2	139	102	2.41	1.33	25.88	6.72	5.97	48	2.1	0.72
W7		W7	Patient1	14	Male	2021-03-21	0.8	4.9	5	0.05	7.3	8.91	6.97	0.36	0.77	2.04	5.12	30.5	83	18	111	137	23.13	14.4	1.60625	10.38	146	7384	2	24.5	3	67.82	45.7	22.12	356	13.54	4.26	9.28	4.4	140	100	2.51	1.34	26.4	7.3	6.19	49	2.07	0.62
			Patient1	14	Male	2021-03-22	0.8	7.1	5	0.05	5.79	7.94	6.88	0.34	0.75	2.11	5.02	32.1	73	14	114	148	25.26	15.9	1.58868	14.03	124	7023	5	22.7	3.5	71.18	46.98	24.2	438	13.19	3.36	9.83	4.5	131	99	2.56	1.33	25.8	5.79	5.86	46	1.94	0.61
			Patient1	14	Male	2021-03-23	0.8	5.9	3	0.05	7.2	8.8	6.85	0.36	0.73	1.86	5.41	32	79	15	110	145	24.86	16.1	1.5441	13.25	126	7265	4	27.9	2.6	69.41	48	24.11	370	12.25	3.57	8.86	4.3	132	98	2.45	1.39	24.54	7.2	5.76	47	1.98	0.67
			Patient1	14	Male	2021-03-25	0.8	6.1	3	0.05	6.95	8.25	6.67	0.46	0.98	2.52	7.48	32.2	13	15	116	153	25.03	18.4	1.36033	11.44	113	7295	4	26.8	2.9	72.22	47.53	24.69	365	11.32	3.56	7.76	4.4	137	100	2.4	1.49	26.1	6.95	5.37	46	1.93	0.65
W8		W8	Patient1	14	Male	2021-03-27	0.8	4.9	2	0.05	7.71	8.35	6.66	0.45	0.8	3.31	6.94	40.1	80	17	112	150	23.32	15.5	1.50452	12.22	120	7329	2	26.4	2.4	71.28	48.64	24.97	361	12.98	3.28	8.02	4.4	138	100	2.51	1.38	27.5	7.71	5.6	61	1.92	0.62
			Patient1	14	Male	2021-03-29	0.8	4.6	3	0.05	7.31	8.11	6.56	0.44	0.92	3.6	9.04	39.8	74	13	119	137	23.57	14.5	1.62552	12.93	156	7346	4	27.8	1.3	70.94	45.04	25.9	368	13.35	3.65	9.7	4.3	138	100	2.31	1.4	24	7.31	7.31	48	1.74	0.59
			Patient1	14	Male	2021-04-03	0.8	4.5	3	0.05	6.89	7.92	6.54	0.31	0.74	1.58	5.77	37.8	85	12	111	137	22.81	15.8	1.44367	12.72	125	7239	6	27.4	1.9	68.59	43.47	25.12	346	13.26	3.88	9.38	4.3	141	100	2.3	1.29	23.3	6.89	5.85	40	1.73	0.64
			Patient1	14	Male	2021-04-10	0.8	4.8	5	0.05	6.47	7.71	6.87	0.28	0.65	1.53	4.62	41.2	82	13	235	150	18.1	16	1.13125	12.77	122	6852	4	26.6	1.5	68.26	44.84	23.42	369	11.48	2.92	8.56	4.2	133	101	2.35	1.46	25.5	6.47	6.38	44	1.91	0.69
			Patient1	14	Male	2021-04-17	0.8	4.7	4	0.05	6.6	6.8	6.86	0.25	0.53	1.58	3.76	40.9	77	17	125	148	19.97	16.1	1.24037	13.21	118	6982	3	24.1	1.7	69.75	45.18	23.85	379	12.45	3.21	8.98	4.3	130	99	2.54	1.41	24.97	6.6	6.28	42	1.93	0.59
W12		W12	Patient1	14	Male	2021-05-01	0.8	4.7	4	0.05	6.42	7.47	6.91	0.49	0.91	3.07	6.64	39.8	82	15	120	149	18.76	15.8	1.18734	12.86	116	6832	3	25.6	1.9	72.65	46.42	23.85	391	12.24	3.54	9.12	4.2	131	96	2.39	1.39	26.1	6.42	6.78	40	1.9	0.62
W15		W15	Patient1	14	Male	2021-05-22	0.8	4.5	3	0.05	6.65	7.72	6.89	0.45	0.74	2.55	7.72	38.7	76	16	118	151	19.21	15.9	1.20818	12.84	120	6900	5	25.3	1.4	68.51	47.84	24.71	400	11.92	2.97	8.87	3.5	132	97	2.27	1.41	27.2	6.65	6.99	38	1.89	0.65
			Patient1	14	Male	2021-06-19	0.8	4.6	2	0.05	6.84	6.64	6.88	0.37	0.72	2.4	7.28	38.1	83	15	119	154	18.86	16.6	1.13614	12.37	121	7130	2	24.8	2.4	67.17	47.66	24.06	374	11.65	3.12	8.24	3.8	134	98	2.44	1.36	26.6	6.84	6.81	37	1.91	0.61
			Patient1	14	Male	2021-07-10	0.8	4.4	3	0.05	6.23	7.7	6.54	0.36	0.68	1.55	5.31	37.9	80	19	121	147	20.22	16.8	1.20357	11.89	124	7237	5	26.3	2.6	70.16	48.02	23.05	379	12.82	3.28	8.59	4	139	96	2.51	1.44	27.2	6.23	6.25	41	1.88	0.59
W24		W24	Patient1	14	Male	2021-07-31	0.8	4.6	3	0.05	7.19	8.08	6.55	0.44	0.85	2.72	8.37	38.2	81	18	120	156	21.12	18.2	1.16044	11.96	115	7026	4	26.9	2.3	72.51	47.4	24.15	388	12.45	2.98	8.85	4.2	136	99	2.48	1.39	26.8	7.19	5.98	39	1.84	0.57
W28		W28	Patient1	14	Male	2021-08-28	0.8	4.6	5	0.05	6.89	7.01	6.83	0.48	0.95	2.63	8.77	39.9	115	14	116	152	21.2	19.4	1.09278	12.34	117	7130	2	25.6	2.1	71.54	47.24	24.3	390	11.73	2.71	9.02	4.1	141	102	2.53	1.37	25.8	6.89	5.24	50	1.94	0.64
			Patient1	14	Male	2021-09-11	0.8	4.4	5	0.05	6.39	6.53	6.82	0.43	0.99	3.21	8.35	39.8	84	15	117	150	20.44	18.9	1.08148	12.26	124	6903	2	25.8	1.6	70.14	48.35	24.22	395	11.29	2.77	8.87	4	140	100	2.43	1.42	26.4	6.39	5.64	51	1.93	0.6
W30		W30	Patient1	14	Male	2021-09-18	0.8	4.5	3	0.05	6.97	7.97	6.8	0.46	0.96	4.17	7.45	38.7	83	17	120	148	20.12	18.4	1.09348	12.16	110	6818	4	26.1	1.5	68.97	48.16	23.86	390	13.65	2.83	8.03	3.9	138	99	2.38	1.36	25.1	6.97	5.75	52	2.26	0.57
[truncated: 8 more columns]
