# Supplementary material for: Fecal microbiota transplantation treatment of autoimmune-mediated type 1 diabetes mellitus
Source: Front Immunol. 2022 Aug 12;13:930872. doi: 10.3389/fimmu.2022.930872 (PMC9414079; doi:10.3389/fimmu.2022.930872)
Supplement: Supplementary file 4 [file Table_4.xlsx]

## Sheet: Sheet1
visit-time	Sample	Group	Name	Age	Gender	Sample date	Hypersensitive CRP (mg/L)	Blood routine - leukocyte	Blood sedimentation (mm/h)	Procalcitonin (ng/ml)	FBG	2HPG	HbA1c(%)	FCP	2HCP	FINS	2INS	Lactate dehydrogenase (U/L)	Phosphocreatine (U/L)	Phosphocreatine isoenzyme (U/L)	Hydroxybutyrate dehydrogenase (U/L)	Lactate dehydrogenase (U/L)	Aspartic acid transaminase (U/L)	Alanine transaminase (U/L)	AST/ALT	Transglutaminase (U/L)	Alkaline phosphatase (U/L)	Cholinesterase (IU/L)	Monoamine oxidase (U/L)	a-L-fucosidase（U/L)	Total bile acid (umol/L)	The total protein (g/L)	Albumin (g/L)	Globulin (g/L)	Uric acid (umol/L)	Total bilirubin (umol/L)	Direct bilirubin (umol/L)	Indirect bilirubin (umol/L)	K(mmol/L)	Na(mmol/L)	Cl(mmol/L)	Ca(mmol/L)	P(mmol/L)	CO2(mmol/L)	Glucose(mmol/L)	Urea nitrogen (tendency/L)	Creatinine (umol/L)	White ball ratio (g/L)	Cystatin(mg/L)
week	week						crp	WBC	ESR	PCT
D0		D0	Patient2	12	Male	2021-07-26	0.8	4.7	5	0.05	7.46	20.94	6.68	0.56	1.18	12.64	21.87	51.9	75	17	159	174	20.79	11	1.89	14.38	329	9472	3	21.6	1.3	67.53	43.84	23.69	375	15.27	4.7	10.57	4	141	102	2.36	1.35	22	7.46	4.86	54	1.85	0.57
D0		D0	Patient2	12	Male	2021-07-27	0.8	4.9	3	0.05	7.3	15.5	6.61	0.52	1.15	12.52	20.98	50.4	77	17	157	171	20.15	12.4	1.6	14.92	315	9260	3	22.4	1.2	65.21	42.18	22.81	369	14.82	4.5	9.98	4.2	145	99	2.25	1.31	21	7.35	4.45	51	1.79	0.51
D0		D0	Patient2	12	Male	2021-07-28	0.8	4.2	3	0.05	7.2	19.1	6.59	0.55	1.09	11.96	22.53	51.5	79	19	151	169	20.65	11.92	1.7	13.84	318	9418	2	21.9	1.6	64.97	43.91	23.08	371	15.21	4.1	10.18	3.9	138	101.7	2.41	1.41	23	7.31	4.72	49	1.8	0.49
D0		D0	Patient2	12	Male	2021-07-29	0.8	4.8	2	0.05	7.9	12	6.62	0.59	1.19	12.19	21.16	52.7	71	18	148	16	21.16	12.94	1.6	12.94	327	9149	2	20.3	1.4	66.51	41.29	23.09	362	15.05	4.6	9.65	4.5	141	103.9	2.39	1.39	22	748	4.65	53	1.84	0.55
D1		FMT	Patient2	12	Male	2021-07-30	0.8	10.4	4	0.05	4.25	11.99	6.65	0.16	0.71	8.37	14.56	44.6	67	13	129	154	20.53	9.3	2.20753	16.93	312	9238	2	18.9	2.7	65.03	43.44	21.59	436	22.35	6.98	15.37	3.8	139.6	99.6	2.41	1.33	24.6	4.25	5.79	56	2.01	0.69
D3		FMT	Patient2	12	Male	2021-08-02	0.8	4.8	10	0.05	6.19	8.2	6.55	0.49	0.74	3.74	6.07	45.2	66	15	128	159	20.56	9.5	2.16421	15.52	310	8624	2	17.6	3.8	66.23	42.15	20.53	426	23.15	7.24	16.88	3.9	139.6	99.7	2.4	1.36	24.2	6.19	5.25	58	1.96	0.68
D5		FMT	Patient2	12	Male	2021-08-03	0.93	5.4	4	0.05	4.07	5.68	6.57	0.24	0.65	1.64	6.22	43.9	62	17	124	156	19.78	9.3	2.12688	14.2	294	8666	2	16.6	5.1	62.45	41.82	20.63	464	26.06	7.51	18.55	3.7	139.2	99.5	2.44	1.41	24.1	4.07	5	59	2.03	0.55
W1		FMT	Patient2	12	Male	2021-08-06	0.91	5.3	4	0.05	6.57	7.97	6.55	0.36	0.96	2.51	6.41	44.7	64	19	125	170	19.56	10.4	1.88077	14.98	298	8552	3	16.8	4.9	65.27	45.14	21.47	452	24.36	7.41	16.64	4.6	139.9	99.7	2.51	1.39	25.3	6.57	4.77	61	2.01	0.72
W2		FMT	Patient2	12	Male	2021-08-13	0.8	4.9	5	0.05	6.43	6.5	6.54	0.48	1.15	3.7	8.47	21.1	72	16	130	175	21.57	9.8	2.20102	15.16	315	8613	3	17.9	4.4	68.25	46.27	22.51	396	22.16	6.86	17.86	4	136.1	99.2	2.51	1.41	23.9	6.43	5.94	53	2.04	0.69
W3		FMT	Patient2	12	Male	2021-08-19	0.8	4.7	5	0.05	6.73	8.85	6.55	0.54	1.55	3.5	7.88	48.4	76	18	135	180	18.24	10.2	1.78824	14.84	382	8256	2	18.5	4.7	67.92	44.69	23.87	346	21.15	6.47	18.42	4.38	130.1	105.4	2.65	1.38	24.5	6.73	4.6	53	1.97	0.74
W6		FMT	Patient2	12	Male	2021-09-11	0.8	4.7	7	0.05	6.25	7.06	6.36	0.58	1.2	3.27	9.21	52.1	79	20	141	178	18.49	9.6	1.92604	15.62	366	8450	2	19.2	5.1	69.02	45.27	22.08	364	22.47	6.26	18.12	4.21	132.5	101.5	2.62	1.48	23.6	6.25	4.7	52	2.1	0.76
W8		FMT	Patient2	12	Male	2021-09-25	0.8	4.9	3	0.05	6.76	7.71	6.58	0.47	0.83	2.4	5.03	58.6	99	28	161	204	19.8	10	1.98	15.43	509	8194	2	20.1	5.2	70.76	47.17	23.59	340	21.77	6.1	15.67	4.4	138	103	2.66	1.53	22.4	6.76	6.41	55	2	0.75
W10		FMT	Patient2	12	Male	2021-10-03	0.8	5.1	4	0.05	7.42	8.01	6.54	0.46	1.02	2.41	9.61	56.6	80	22	133	156	19.21	10.1	1.90198	14.46	462	7983	2	20.4	6.2	65.15	44.23	20.64	328	19.96	6.52	14.46	4.3	137	104	2.61	1.49	22.1	7.42	6.28	54	2.01	0.68
W11		FMT	Patient2	12	Male	2021-10-10	0.8	5.8	6	0.05	6.16	7	6.56	0.5	1.1	2.33	8.64	42.7	57	13	120	148	17.83	9.9	1.80101	14.11	449	7185	2	21.9	8.8	62.38	41.73	20.65	280	18.68	5.18	13.5	4.2	141	106	2.55	1.84	24	6.16	6.84	54	2.02	0.56
[truncated: 8 more columns]
